# Supplementary material for: Depletion of CD206+ M2-like macrophages induces fibro-adipogenic progenitors activation and muscle regeneration
Source: Nat Commun. 2022 Nov 21;13:7058. doi: 10.1038/s41467-022-34191-y (PMC9678897; doi:10.1038/s41467-022-34191-y)
Supplement: Supplementary file 4 — Source Data [file 41467_2022_34191_MOESM4_ESM.xlsx]

## Sheet: Fig1c,e
1c	% of CD45+CD11b+F4/80+CD206+ cells					1e	% of CD45+CD11b+F4/80+CD206+ cells
		D4	D7	D14			WT	Tg
	1	14.9	21.9	14.7		1	21.9	15.7
	2	10.7	19.6	15.3		2	18.5	14.9
	3	15.3	18.7	12.1		3	18.7	13
	4	14.8	16.5	15.1		Avg	19.7	14.5333
	Avg	13.925	19.175	14.3		SD	1.90788	1.38684
	SD	2.16083	2.23514	1.48773		SEM	1.10151	0.800694
	SEM	1.08041	1.11757	0.743864

## Sheet: Fig1f, j
Fig. 1f	Mrc1 expression levels (ratio to Tf2b)				Fig. 1j		Expression levels (ratio to Tf2b)
	WT	Tg				Pax7			Myf5			MyoD			MyoG			Fst
1	1.12813	0.533636				WT	Tg		WT	Tg		WT	Tg		WT	Tg		WT	Tg
2	0.96188	0.644849			1	1.22477	1.75627	1	0.884957	1.15163	1	0.755329	2.07797	1	1.25556	1.94306	1	1.17405	3.3207
3	0.909994	0.704137			2	1.07364	0.540555	2	1.08951	0.567889	2	1.21014	1.27031	2	0.978289	1.65672	2	0.927545	3.53446
Avg	1	0.627541			3	1.18305	1.00871	3	1.43762	1.06709	3	1.16085	1.42917	3	0.794618	1.69154	3	1.11844	2.81179
SD	0.113953	0.0865583			4	0.518535	1.00174	4	0.587915	0.733912	4	0.873681	1.28804	4	0.971532	2.23199	4	0.779969	2.75392
SEM	0.0657907	0.0499744			5		1.80564	5		1.08951	5		1.96588	5		1.63392	5		2.19085
					Avg	1	1.22258	Avg	1	0.922006	Avg	1	1.60627	Avg	1	1.83145	Avg	1	2.92234
					SD	0.327242	0.544163	SD	0.357104	0.256229	SD	0.220494	0.386436	SD	0.190417	0.255938	SD	0.180724	0.526557
					SEM	0.163621	0.243357	SEM	0.178552	0.114589	SEM	0.110247	0.17282	SEM	0.0952083	0.114459	SEM	0.0903621	0.235483

## Sheet: Fig1h, i
Fig.1h	CSA				Fig.1i	% of CN fibers
	WT	Tg				WT	Tg
1	3820.23	4694.19			1	38.6227	44.3346
2	3260.66	4713.61			2	43.518	51.6703
3	4038.28	4236			3	37.709	48.3974
4	3910.07	4453.4			4	43.5	49.8102
Avg	3757.31	4524.3			Avg	40.8374	48.5531
SD	297.028	195.474			SD	2.69102	2.69801
SEM	148.514	97.737			SEM	1.34551	1.349

## Sheet: Fig2e
	Expression levels (ratio to Tf2b)
Fig. 2e					Fst		Fstl1		Ccl2		Ccl7		Dpp4
					FAPs+ WT	FAPs+ WT	FAPs+ WT	FAPs+ WT	FAPs+ WT	FAPs+ WT	FAPs+ WT	FAPs+ WT	FAPs+ WT	FAPs+ WT
				1	0.755689	1.50094	1.13964	1.95691	0.908994	1.46646	0.984404	2.30909	0.862778	1.58784
				2	1.02517	1.42985	0.751882	2.54661	1.50769	0.529368	1.28996	1.46137	0.735635	1.49181
				3	1.21914	1.87367	1.10848	3.40718	0.583313	1.15857	0.725639	2.12479	1.40159	2.27689
				Avg	1	1.60149	1	2.6369	1	1.05147	1	1.96508	1	1.78551
				SD	0.232749	0.238381	0.215441	0.729339	0.468862	0.477641	0.282482	0.445854	0.353547	0.428244
				SEM	0.134377	0.13763	0.124385	0.421084	0.270697	0.275766	0.163091	0.257414	0.20412	0.247247

## Sheet: Fig3b
Fig. 3b (right panel)		% of CN fibers
	Fst f/f	Fst KO
1	41.3518	26.6914
2	36.9037	26.4214
3	33.352	30.8894
Avg	37.2025	28.0008
SD	4.0083	2.50528
SEM	2.31419	1.44642

## Sheet: Fig3c, d
	Fig. 3c		Expression levels (ratio to Tf2b)									Fig. 3d		Expression levels (ratio to Tf2b)
		Pax7		Myf5		MyoD		MyoG		Fst				Fst		Fstl1		Ccl2		Ccl7		Dpp4
		Fst f/f	Fst KO	Fst f/f	Fst KO	Fst f/f	Fst KO	Fst f/f	Fst KO	Fst f/f	Fst KO			FAPs-Fst f/f	FAPsFst KO	FAPs-Fst f/f	FAPsFst KO	FAPs-Fst f/f	FAPsFst KO	FAPs-Fst f/f	FAPsFst KO	FAPs-Fst f/f	FAPsFst KO
	1	1.3181	1.04859	1.13924	0.419886	0.96662	0.503834	1.00228	0.548395	0.845532	0.425707		1	1.12838	0.053078	1.18966	1.20627	0.943856	1.22828	0.954526	0.395804	1.23314	0.262854
	2	1.18794	1.05589	0.875434	0.581588	1.48558	0.447829	0.848676	0.600105	1.25521	0.482276		2	0.942296	0.153281	0.752912	0.620092	0.844775	1.42074	0.941385	0.75936	0.785855	0.625176
	3	0.932036	0.834196	1.08528	0.741269	0.914479	0.409241	0.981654	0.848676	0.893743	0.691562		3	0.929324	0.099047	1.05742	0.219236	1.21137	1.12244	1.10409	0.595782	0.981007	0.522077
	4	0.561928		0.900046		0.633326		1.16739		1.00551			Avg	1	0.101802	1	0.681866	1	1.25715	1	0.583649	1	0.470036
	Avg	1	0.97956	1	0.580914	1	0.453635	1	0.665725	1	0.533182		SD	0.111369	0.0501583	0.223967	0.496409	0.189636	0.151229	0.0903829	0.182081	0.224246	0.186683
	SD	0.333183	0.125942	0.131869	0.160693	0.355275	0.047563	0.130716	0.160536	0.182861	0.140047		SEM	0.0642991	0.0289589	0.129307	0.286602	0.109487	0.0873124	0.0521826	0.105125	0.129468	0.107781
	SEM	0.166592	0.0727125	0.0659343	0.0927759	0.177637	0.0274605	0.0653581	0.0926853	0.0914305	0.0808564

## Sheet: Fig 3e
Fig. 3e (right panel)		% of MyoD+ myonuclei/DAPI
		Fstf/f	Fst KO
	1	57.7778	11.4286
	2	63.6364	31.6667
	3	65.3333	36.2319
	Avg	62.2492	26.4424
	SD	3.96419	13.2012
	SEM	2.28873	7.6217

## Sheet: Fig3f
Fig. 3f (right panel)		Fibrotic index
		Fstf/f	Fst KO
	1	2430.8	11275.4
	2	2542.14	10309.1
	3	2056	9382.83
	Avg	2342.98	10322.5
	SD	254.692	946.355
	SEM	147.046	546.378

## Sheet: Fig3g
Fig. 3g		Expression levels (ratio to Tf2b)
			Col1a1		Col3a1		Col6a1		Acta2
			Fstf/f	Fst KO	Fstf/f	Fst KO	Fstf/f	Fst KO	Fstf/f	Fst KO
		1	1.51552	1.69328	0.848033	1.11899	0.950049	0.804449	0.933039	1.82767
		2	0.731949	1.89187	1.00152	1.50754	0.880304	1.31592	0.972661	1.53689
		3	0.752527	2.58438	1.15045	1.15045	1.16965	0.856232	1.0943	2.4623
		Avg	1	2.05651	1	1.25899	1	0.992201	1	1.94229
		SD	0.446575	0.467807	0.151212	0.215821	0.151001	0.281544	0.0840348	0.473236
		SEM	0.25783	0.270089	0.0873024	0.124605	0.0871802	0.162549	0.0485175	0.273223

## Sheet: Fig4a
Fig. 4a (right panel)				% of TGF-β1+cells/field					% of p27+cells/field
					WT	Tg			WT	Tg
				1	52.5	16.0494		1	57.4215	58.6837
				2	50.5882	17.3913		2	57.1227	52.4194
				3	37.1429	33.3333		3	85.1499	56.3126
				4	40.3846	25.8621		4	60.828	44.5471
				5	35.3846	18.5185		5	65.2968	41.0101
				Avg	43.2001	22.2309		Avg	65.1638	50.5946
				SD	7.85448	7.27777		SD	11.6497	7.58113
				SEM	3.51263	3.25472		SEM	5.20991	3.39038

[truncated: 9 more sheets: Fig4c, Fig4d, e, Fig. 4f (right panel), g, Fig5a, b, Fig5e, f, Fig.S3a, c, FigS4b, Fig S5a-b, Fig S6a, b]
